# Supplementary material for: Effectiveness of flipped classroom model in distance education: An experimental study in Turkish language course
Source: PLoS One. 2025 Nov 7;20(11):e0335721. doi: 10.1371/journal.pone.0335721 (PMC12594321; doi:10.1371/journal.pone.0335721)
Supplement: S1 File — (CSV) [file pone.0335721.s001.csv]

GRUP	sontest_1	ontest_1	kalicilik_1	oyosontest_1	oyoontest_1	cde_1
2	93	96	96	93	97	58
1	89	68	75	84	87	48
1	89	64	79	79	87	45
1	89	49	75	97	95	58
1	89	49	51	92	89	58
1	86	61	75	92	103	49
2	86	49	51	86	91	70
2	86	79	79	102	92	56
1	86	61	75	82	90	55
1	86	79	51	98	94	58
1	82	75	64	99	91	64
1	82	46	57	74	81	47
2	79	25	25	105	99	69
2	79	18	51	103	99	55
1	71	68	64	104	102	68
1	71	49	75	101	101	67
2	71	79	79	100	105	56
1	68	64	61	84	84	56
1	68	79	61	98	102	63
2	68	49	51	94	105	66
2	68	79	51	82	74	65
1	64	57	61	95	91	44
1	64	50	51	98	92	55
2	61	49	51	92	98	55
2	61	49	51	79	84	58
2	61	14	51	92	104	56
2	57	43	51	80	89	56
1	57	75	68	82	98	67
1	57	18	51	86	85	48
1	57	32	57	104	105	56
1	57	57	36	92	62	40
2	57	43	51	98	95	70
1	57	49	51	94	90	69
1	54	54	51	92	100	53
1	54	61	21	85	81	51
1	50	49	51	92	82	58
1	50	32	51	94	94	58
1	50	11	4	97	88	62
2	46	64	51	94	94	62
2	46	46	14	67	68	47
2	43	68	11	93	103	70
2	39	49	51	92	87	57
2	39	36	18	99	101	67
1	39	86	86	94	92	44
1	39	57	57	79	72	46
1	39	21	51	83	89	58
1	39	46	51	96	88	66
2	39	32	21	97	81	60
2	36	49	21	88	95	56
1	36	32	51	83	74	69
1	36	25	51	102	103	68
2	32	46	36	97	96	57
1	32	21	51	92	94	65
2	32	25	36	96	89	56
1	29	68	51	97	98	58
2	29	25	14	98	64	45
2	25	29	51	93	94	56
2	18	7	51	100	84	58
1	14	21	18	92	87	66
